# Supplementary material for: Metal(II) Complexes of the Fluoroquinolone Fleroxacin: Synthesis, Characterization and Biological Profile
Source: Pharmaceutics. 2022 Apr 20;14(5):898. doi: 10.3390/pharmaceutics14050898 (PMC9144902; doi:10.3390/pharmaceutics14050898)
Supplement: Supplementary file 1 [file pharmaceutics-14-00898-s001.zip]

Archive with 1 entries (1 files):
- pharmaceutics-1608171-supplementary.pdf
